# Supplementary material for: Differentiating between bacterial and viral infections by estimated CRP velocity
Source: PLoS One. 2022 Dec 7;17(12):e0277401. doi: 10.1371/journal.pone.0277401 (PMC9728869; doi:10.1371/journal.pone.0277401)
Supplement: S1 Data — (XLSX) [file pone.0277401.s001.xlsx]

## Sheet: גיליון1
Patient No	category for analyze	CRP on admission	onset of symptoms (hours)
1	Viral	47	72
2	Bacterial	62	24
3	Bacterial	350	120
4	Bacterial	159	144
5	Bacterial	143	240
6	Viral	129	336
7	Bacterial	192	168
8	Bacterial	254	96
9	Control	0.33	12
10	Control	1.7	12
11	Bacterial	27	72
12	Exclusion	4	72
13	Exclusion	14	12
14	Bacterial	128	120
15	Exclusion	113	336
16	Control	12.4	12
17	Exclusion	39	48
18	Bacterial	159	192
19	Bacterial	51	336
20	Exclusion	136	336
21	Undetermined	136	72
22	Viral	61	24
23	Bacterial	73	24
24	Exclusion	22	24
25	Bacterial	131	24
26	Exclusion	87	336
27	Undetermined	107	168
28	Undetermined	69	24
29	Control	8	12
30	Bacterial	203	96
31	Control	3.5	12
32	Exclusion	0.66	12
33	Control	0.12	12
34	Control	0	12
35	Control	6.5	12
36	Control	6	12
37	Exclusion	5.4	12
38	Control	0	12
39	Control	0	12
40	Control	0	12
41	Exclusion	34	720
42	Exclusion	76	168
43	Bacterial	243	72
44	Bacterial	120	96
45	Control	0	12
46	Exclusion	39	48
47	Bacterial	45	48
48	Bacterial	20	48
49	Bacterial	97	120
50	Undetermined	137	96
51	Control	1.6	12
52	Control	3.4	12
53	Control	0	12
54	Bacterial	130	120
55	Exclusion	24	336
56	Undetermined	158	168
57	Bacterial	116	240
58	Viral	35	48
59	Control	4	12
60	Viral	13	24
61	Bacterial	198	24
62	Control	2	12
63	Control	3	12
64	Exclusion	6	12
65	Bacterial	194	336
66	Bacterial	125	336
67	Bacterial	146	48
68	Exclusion	92	192
69	Viral	18	72
70	Viral	27	72
71	Bacterial	175	72
72	Undetermined	0.2	96
73	Undetermined	14	240
74	Viral	67	240
75	Viral	9	504
76	Control	2.4	12
77	Bacterial	332.9	168
78	Viral	25	1440
79	Viral	16.6	336
80	Undetermined	0.96	24
81	Viral	6	720
82	Bacterial	176	72
83	Bacterial	216	48
84	Viral	28	120
85	Viral	15.6	336
86	Viral	2.5	48
87	Undetermined	0.52	24
88	Viral	71.2	24
89	Bacterial	346	24
90	Undetermined	140	336
91	Viral	1.29	48
92	Viral	15.8	48
93	Bacterial	133	72
94	Viral	14.1	96
95	Bacterial	219.3	336
96	Bacterial	13	72
97	Bacterial	205.3	96
98	Control	0	12
99	Viral	14.7	12
100	Bacterial	248	168
101	Bacterial	7	24
102	Undetermined	66	72
103	Bacterial	23	24
104	Bacterial	260	96
105	Exclusion	99	672
106	Bacterial	47	24
107	Viral	1.2	120
108	Bacterial	23.6	336
109	Bacterial	178	336
110	Undetermined	24	24
111	Bacterial	48	48
112	Bacterial	9	24
113	Bacterial	146.4	192
114	Bacterial	41.7	120
115	Undetermined	86	96
116	Viral	9	408
117	Viral	15.7	24
118	Bacterial	37.4	168
119	Exclusion	30	336
128	Bacterial	118	72
131	Undetermined	209.9	72
132	Undetermined	0.98	24
133	Bacterial	187.4	48
134	Bacterial	257	168
135	Viral	53	48
136	Undetermined	67	24
137	Bacterial	48	24
138	Bacterial	295.2	24
141	Bacterial	146.2	24
142	Exclusion	50.12	48
143	Bacterial	41.66	1440
144	Bacterial	26.1	168
145	Undetermined	109	168
146	Bacterial	49.98	24
147	Viral	50.75	168
148	Viral	31.36	72
149	Bacterial	127.13	96
150	Bacterial	76.65	24
151	Bacterial	202.44	168
152	Bacterial	56.1	96
153	Bacterial	69.73	336
154	Bacterial	36.82	168
155	Undetermined	7	72
156	Viral	40.1	24
157	Bacterial	25	336
158	Undetermined	70	336
159	Bacterial	37.1	96
160	Undetermined	9.1	72
161	Undetermined	16.4	24
162	Viral	118	240
163	Bacterial	66.9	336
164	Viral	93.6	120
165	Exclusion	163	96
166	Viral	54.9	48
167	Undetermined	5.6	168
168	Undetermined	158	24
169	Viral	13.68	12
170	Viral	2.2	72
171	Bacterial	135.1	168
172	Bacterial	124.6	72
173	Viral	273.14	72
174	Viral	23.31	48
175	Bacterial	139.76	168
176	Viral	212.4	168
179	Control	0.08	12
180	Viral	1.11	12
181	Bacterial	184	720
182	Viral	25	24
183	Bacterial	184	12
185	Bacterial	22	336
186	Bacterial	369	504
187	Control	1	12
188	Control	0.14	12
189	Control	0.95	12
190	Control	0.19	12
191	Viral	81	72
192	Bacterial	1.4	96
193	Undetermined	12	504
194	Bacterial	84	24
195	Exclusion	126	24
196	Bacterial	213	96
197	Exclusion	203	168
198	Bacterial	204	144
199	Bacterial	48	48
200	Viral	64	336
201	Bacterial	1	24
202	Bacterial	67	72
203	Viral	11	168
204	Bacterial	243	168
205	Viral	27	72
206	Viral	34	24
207	Viral	12	48
208	Bacterial	168	336
209	Undetermined	31	1440
210	Bacterial	95	120
211	Viral	140	240
212	Bacterial	117	24
213	Bacterial	51	336
214	Bacterial	431	168
215	Viral	29	168
216	Bacterial	28	168
217	Viral	5	48
218	Undetermined	227	720
219	Viral	39	72
220	Undetermined	100	72
221	Undetermined	100	168
222	Viral	10	72
225	Viral	102	96
226	Bacterial	194	120
227	Bacterial	191	240
228	Exclusion	208	336
229	Bacterial	35	336
230	Viral	14	336
231	Bacterial	41	504
232	Exclusion	168	96
233	Bacterial	146	168
234	Bacterial	145	336
235	Bacterial	82	72
236	Exclusion	36	96
237	Bacterial	155	336
238	Exclusion	18	48
239	Undetermined	14	24
240	Bacterial	212	1008
241	Bacterial	223	24
242	Bacterial	212	336
243	Exclusion	12.68	240
244	Bacterial	29.24	72
245	Viral	13.8	24
246	Bacterial	140.12	48
247	Bacterial	203.75	72
248	Viral	31.97	48
249	Bacterial	141.4	24
250	Bacterial	41.33	240
251	Bacterial	508.7	72
252	Bacterial	166.47	120
253	Bacterial	151.93	24
254	Bacterial	57.06	12
255	Bacterial	113.78	72
256	Bacterial	32.6	48
257	Viral	18.51	96
259	Bacterial	289.54	96
260	Bacterial	3.84	12
261	Control	0.32	12
262	Control	0.05	12
263	Control	0	12
264	Control	0.75	12
265	Control	1	12
266	Control	0	12
267	Control	8	12
268	Control	1	12
269	Control	3	12
270	Control	0.04	12
271	Control	4	12
272	Control	4	12
273	Control	0.67	12
274	Control	0.34	12
275	Bacterial	242	168
276	Control	3	12
277	Control	1	12
278	Control	0.39	12
279	Control	0.11	12
280	Viral	157.09	48
281	Viral	4.49	120
282	Viral	0.14	240
283	Bacterial	224.2	72
284	Viral	23.86	168
285	Viral	22.9	168
286	Bacterial	60	504
287	Bacterial	272	48
288	Bacterial	142	168
289	Bacterial	135	120
290	Undetermined	91	24
291	Viral	0.17	24
292	Viral	140	168
293	Control	2	12
294	Bacterial	156	192
295	Bacterial	225	48
296	Bacterial	19	72
297	Viral	1	144
298	Bacterial	60	168
299	Bacterial	59	336
300	Bacterial	178	96
301	Bacterial	54	144
302	Bacterial	52	24
304	Bacterial	222	96
305	Viral	8	168
306	Bacterial	111	24
307	Bacterial	57	120
308	Bacterial	124	240
310	Viral	27	96
311	Viral	92.65	72
312	Bacterial	226.99	168
313	Bacterial	30.23	48
314	Bacterial	150.02	120
315	Bacterial	225.35	252
316	Viral	106.5	72
317	Bacterial	174.13	96
318	Bacterial	150	168
319	Undetermined	130.39	2160
320	Bacterial	237	72
321	Bacterial	56.29	336
322	Bacterial	142	72
323	Bacterial	139.9	96
324	Bacterial	192.52	48
325	Bacterial	153.6	48
326	Bacterial	69.16	24
327	Viral	23.46	120
328	Bacterial	68.1	96
329	Undetermined	147.01	720
330	Viral	0.06	168
331	Bacterial	53.81	720
332	Viral	85.33	24
333	Viral	40.19	216
334	Bacterial	2.28	96
335	Bacterial	150.33	96
336	Undetermined	34.89	144
337	Viral	2.42	24
339	Undetermined	101.94	96
340	Bacterial	118.33	24
341	Bacterial	2.87	48
342	Viral	14.02	240
345	Bacterial	38.5	72
346	Bacterial	17.8	168
347	Bacterial	97.21	240
349	Bacterial	40.56	48
350	Bacterial	42.78	168
351	Bacterial	174.9	216
352	Bacterial	250.93	72
353	Undetermined	245.23	240
354	Viral	98.35	240
355	Exclusion	144	336
356	Bacterial	444.77	96
357	Bacterial	159.37	24
358	Bacterial	152.04	840
359	Bacterial	253.72	72
360	Bacterial	614.03	48
361	Bacterial	190.46	96
362	Viral	8.72	72
363	Bacterial	0.4	24
366	Bacterial	29.36	168
367	Viral	8.7	288
368	Undetermined	129.71	168
369	Exclusion	7.8	72
370	Bacterial	93	24
371	Bacterial	77.13	24
372	Exclusion	137	336
373	Bacterial	50	24
374	Exclusion	2	240
375	Bacterial	142	120
376	Bacterial	147	168
377	Bacterial	31	48
378	Viral	222	168
379	Exclusion	132	720
380	Viral	0.24	336
381	Bacterial	138	72
382	Undetermined	24	96
383	Bacterial	140	120
384	Exclusion	1.6	12
385	Viral	6.3	168
386	Bacterial	3.44	72
387	Viral	25.98	24
388	Viral	5.02	96
389	Viral	22.8	168
390	Bacterial	80.68	168
391	Bacterial	9.58	24
392	Bacterial	18.18	24
393	Viral	42.36	72
394	Bacterial	226.17	96
395	Undetermined	17.99	504
396	Bacterial	395.48	240
397	Undetermined	5.68	720
398	Bacterial	291.81	72
399	Viral	6.49	168
400	Bacterial	108.6	24
401	Undetermined	227.89	72
402	Bacterial	8.34	24
403	Exclusion	148.88	48
404	Bacterial	170.05	48
405	Bacterial	276.62	72
406	Bacterial	145.7	72
408	Undetermined	131.84	72
409	Undetermined	1.92	120
410	Exclusion	78.38	72
514	Viral	2.91	72
518	Exclusion	19.26	720
316A	Bacterial	31	72

## Sheet: גיליון2
Patient No	category for analyze	CRP on admission	onset of symptoms (hours)
1	Viral	47	72
2	Bacterial	62	24
3	Bacterial	350	120
4	Bacterial	159	144
5	Bacterial	143	240
6	Viral	129	336
7	Bacterial	192	168
8	Bacterial	254	96
11	Bacterial	27	72
14	Bacterial	128	120
18	Bacterial	159	192
19	Bacterial	51	336
22	Viral	61	24
23	Bacterial	73	24
25	Bacterial	131	24
30	Bacterial	203	96
43	Bacterial	243	72
44	Bacterial	120	96
47	Bacterial	45	48
48	Bacterial	20	48
49	Bacterial	97	120
54	Bacterial	130	120
57	Bacterial	116	240
58	Viral	35	48
60	Viral	13	24
61	Bacterial	198	24
65	Bacterial	194	336
66	Bacterial	125	336
67	Bacterial	146	48
69	Viral	18	72
70	Viral	27	72
71	Bacterial	175	72
74	Viral	67	240
75	Viral	9	504
77	Bacterial	332.9	168
78	Viral	25	1440
79	Viral	16.6	336
81	Viral	6	720
82	Bacterial	176	72
83	Bacterial	216	48
84	Viral	28	120
85	Viral	15.6	336
86	Viral	2.5	48
88	Viral	71.2	24
89	Bacterial	346	24
91	Viral	1.29	48
92	Viral	15.8	48
93	Bacterial	133	72
94	Viral	14.1	96
95	Bacterial	219.3	336
96	Bacterial	13	72
97	Bacterial	205.3	96
99	Viral	14.7	12
100	Bacterial	248	168
101	Bacterial	7	24
103	Bacterial	23	24
104	Bacterial	260	96
106	Bacterial	47	24
107	Viral	1.2	120
108	Bacterial	23.6	336
109	Bacterial	178	336
111	Bacterial	48	48
112	Bacterial	9	24
113	Bacterial	146.4	192
114	Bacterial	41.7	120
116	Viral	9	408
117	Viral	15.7	24
118	Bacterial	37.4	168
128	Bacterial	118	72
133	Bacterial	187.4	48
134	Bacterial	257	168
135	Viral	53	48
137	Bacterial	48	24
138	Bacterial	295.2	24
141	Bacterial	146.2	24
143	Bacterial	41.66	1440
144	Bacterial	26.1	168
146	Bacterial	49.98	24
147	Viral	50.75	168
148	Viral	31.36	72
149	Bacterial	127.13	96
150	Bacterial	76.65	24
151	Bacterial	202.44	168
152	Bacterial	56.1	96
153	Bacterial	69.73	336
154	Bacterial	36.82	168
156	Viral	40.1	24
157	Bacterial	25	336
159	Bacterial	37.1	96
162	Viral	118	240
163	Bacterial	66.9	336
164	Viral	93.6	120
166	Viral	54.9	48
169	Viral	13.68	12
170	Viral	2.2	72
171	Bacterial	135.1	168
172	Bacterial	124.6	72
173	Viral	273.14	72
174	Viral	23.31	48
175	Bacterial	139.76	168
176	Viral	212.4	168
180	Viral	1.11	12
181	Bacterial	184	720
182	Viral	25	24
183	Bacterial	184	12
185	Bacterial	22	336
186	Bacterial	369	504
191	Viral	81	72
192	Bacterial	1.4	96
194	Bacterial	84	24
196	Bacterial	213	96
198	Bacterial	204	144
199	Bacterial	48	48
200	Viral	64	336
201	Bacterial	1	24
202	Bacterial	67	72
203	Viral	11	168
204	Bacterial	243	168
205	Viral	27	72
206	Viral	34	24
207	Viral	12	48
208	Bacterial	168	336
210	Bacterial	95	120
211	Viral	140	240
212	Bacterial	117	24
213	Bacterial	51	336
214	Bacterial	431	168
215	Viral	29	168
216	Bacterial	28	168
217	Viral	5	48
219	Viral	39	72
222	Viral	10	72
225	Viral	102	96
226	Bacterial	194	120
227	Bacterial	191	240
229	Bacterial	35	336
230	Viral	14	336
231	Bacterial	41	504
233	Bacterial	146	168
234	Bacterial	145	336
235	Bacterial	82	72
237	Bacterial	155	336
240	Bacterial	212	1008
241	Bacterial	223	24
242	Bacterial	212	336
244	Bacterial	29.24	72
245	Viral	13.8	24
246	Bacterial	140.12	48
247	Bacterial	203.75	72
248	Viral	31.97	48
249	Bacterial	141.4	24
250	Bacterial	41.33	240
251	Bacterial	508.7	72
252	Bacterial	166.47	120
253	Bacterial	151.93	24
254	Bacterial	57.06	12
255	Bacterial	113.78	72
256	Bacterial	32.6	48
257	Viral	18.51	96
259	Bacterial	289.54	96
260	Bacterial	3.84	12
275	Bacterial	242	168
280	Viral	157.09	48
281	Viral	4.49	120
282	Viral	0.14	240
283	Bacterial	224.2	72
284	Viral	23.86	168
285	Viral	22.9	168
286	Bacterial	60	504
287	Bacterial	272	48
288	Bacterial	142	168
289	Bacterial	135	120
291	Viral	0.17	24
292	Viral	140	168
294	Bacterial	156	192
295	Bacterial	225	48
296	Bacterial	19	72
297	Viral	1	144
298	Bacterial	60	168
299	Bacterial	59	336
300	Bacterial	178	96
301	Bacterial	54	144
302	Bacterial	52	24
304	Bacterial	222	96
305	Viral	8	168
306	Bacterial	111	24
307	Bacterial	57	120
308	Bacterial	124	240
310	Viral	27	96
311	Viral	92.65	72
312	Bacterial	226.99	168
313	Bacterial	30.23	48
314	Bacterial	150.02	120
315	Bacterial	225.35	252
316	Viral	106.5	72
317	Bacterial	174.13	96
318	Bacterial	150	168
320	Bacterial	237	72
321	Bacterial	56.29	336
322	Bacterial	142	72
323	Bacterial	139.9	96
324	Bacterial	192.52	48
325	Bacterial	153.6	48
326	Bacterial	69.16	24
327	Viral	23.46	120
328	Bacterial	68.1	96
330	Viral	0.06	168
331	Bacterial	53.81	720
332	Viral	85.33	24
333	Viral	40.19	216
334	Bacterial	2.28	96
335	Bacterial	150.33	96
337	Viral	2.42	24
340	Bacterial	118.33	24
341	Bacterial	2.87	48
342	Viral	14.02	240
345	Bacterial	38.5	72
346	Bacterial	17.8	168
347	Bacterial	97.21	240
349	Bacterial	40.56	48
350	Bacterial	42.78	168
351	Bacterial	174.9	216
352	Bacterial	250.93	72
354	Viral	98.35	240
356	Bacterial	444.77	96
357	Bacterial	159.37	24
358	Bacterial	152.04	840
359	Bacterial	253.72	72
360	Bacterial	614.03	48
361	Bacterial	190.46	96
362	Viral	8.72	72
363	Bacterial	0.4	24
366	Bacterial	29.36	168
367	Viral	8.7	288
370	Bacterial	93	24
371	Bacterial	77.13	24
373	Bacterial	50	24
375	Bacterial	142	120
376	Bacterial	147	168
377	Bacterial	31	48
378	Viral	222	168
380	Viral	0.24	336
381	Bacterial	138	72
383	Bacterial	140	120
385	Viral	6.3	168
386	Bacterial	3.44	72
387	Viral	25.98	24
388	Viral	5.02	96
389	Viral	22.8	168
390	Bacterial	80.68	168
391	Bacterial	9.58	24
392	Bacterial	18.18	24
393	Viral	42.36	72
394	Bacterial	226.17	96
396	Bacterial	395.48	240
398	Bacterial	291.81	72
399	Viral	6.49	168
400	Bacterial	108.6	24
402	Bacterial	8.34	24
404	Bacterial	170.05	48
405	Bacterial	276.62	72
406	Bacterial	145.7	72
514	Viral	2.91	72
316A	Bacterial	31	72
